# Supplementary material for: Methods for the frugal labeler: Multi-class semantic segmentation on heterogeneous labels
Source: PLoS One. 2022 Feb 8;17(2):e0263656. doi: 10.1371/journal.pone.0263656 (PMC8824336; doi:10.1371/journal.pone.0263656)
Supplement: S1 File — Table 1: General ablation study. Table 2: Extend dataset by an additional class. Table 3: Merge two datasets. Table 4: Trading off horizontal with vertical loss. (ZIP) [file pone.0263656.s001.zip]

Archive with 2 entries (2 files):
- Supporting_Information_S1.pdf
- Supporting_Information_S1.tex
