# Supplementary material for: Methods for the frugal labeler: Multi-class semantic segmentation on heterogeneous labels
Source: PLoS One. 2022 Feb 8;17(2):e0263656. doi: 10.1371/journal.pone.0263656 (PMC8824336; doi:10.1371/journal.pone.0263656)
Supplement: S1 File — Table 1: General ablation study. Table 2: Extend dataset by an additional class. Table 3: Merge two datasets. Table 4: Trading off horizontal with vertical loss. (ZIP) [file pone.0263656.s001.zip › Supporting_Information_S1.tex]

% Template for PLoS
% Version 3.5 March 2018
%

% % % % % % % % % % % % % % % % % % % % % %
%
% -- IMPORTANT NOTE
%
% This template contains comments intended 
% to minimize problems and delays during our production 
% process. Please follow the template instructions
% whenever possible.
%
% % % % % % % % % % % % % % % % % % % % % % % 
%
% Once your paper is accepted for publication, 
% PLEASE REMOVE ALL TRACKED CHANGES in this file 
% and leave only the final text of your manuscript. 
% PLOS recommends the use of latexdiff to track changes during review, as this will help to maintain a clean tex file.
% Visit https://www.ctan.org/pkg/latexdiff?lang=en for info or contact us at latex@plos.org.
%
%
% There are no restrictions on package use within the LaTeX files except that 
% no packages listed in the template may be deleted.
%
% Please do not include colors or graphics in the text.
%
% The manuscript LaTeX source should be contained within a single file (do not use \input, \externaldocument, or similar commands).
%
% % % % % % % % % % % % % % % % % % % % % % %
%
% -- FIGURES AND TABLES
%
% Please include tables/figure captions directly after the paragraph where they are first cited in the text.
%
% DO NOT INCLUDE GRAPHICS IN YOUR MANUSCRIPT
% - Figures should be uploaded separately from your manuscript file. 
% - Figures generated using LaTeX should be extracted and removed from the PDF before submission. 
% - Figures containing multiple panels/subfigures must be combined into one image file before submission.
% For figure citations, please use "Fig" instead of "Figure".
% See http://journals.plos.org/plosone/s/figures for PLOS figure guidelines.
%
% Tables should be cell-based and may not contain:
% - spacing/line breaks within cells to alter layout or alignment
% - do not nest tabular environments (no tabular environments within tabular environments)
% - no graphics or colored text (cell background color/shading OK)
% See http://journals.plos.org/plosone/s/tables for table guidelines.
%
% For tables that exceed the width of the text column, use the adjustwidth environment as illustrated in the example table in text below.
%
% % % % % % % % % % % % % % % % % % % % % % % %
%
% -- EQUATIONS, MATH SYMBOLS, SUBSCRIPTS, AND SUPERSCRIPTS
%
% IMPORTANT
% Below are a few tips to help format your equations and other special characters according to our specifications. For more tips to help reduce the possibility of formatting errors during conversion, please see our LaTeX guidelines at http://journals.plos.org/plosone/s/latex
%
% For inline equations, please be sure to include all portions of an equation in the math environment.  For example, x$^2$ is incorrect; this should be formatted as $x^2$ (or $\mathrm{x}^2$ if the romanized font is desired).
%
% Do not include text that is not math in the math environment. For example, CO2 should be written as CO\textsubscript{2} instead of CO$_2$.
%
% Please add line breaks to long display equations when possible in order to fit size of the column. 
%
% For inline equations, please do not include punctuation (commas, etc) within the math environment unless this is part of the equation.
%
% When adding superscript or subscripts outside of brackets/braces, please group using {}.  For example, change "[U(D,E,\gamma)]^2" to "{[U(D,E,\gamma)]}^2". 
%
% Do not use \cal for caligraphic font.  Instead, use \mathcal{}
%
% % % % % % % % % % % % % % % % % % % % % % % % 
%
% Please contact latex@plos.org with any questions.
%
% % % % % % % % % % % % % % % % % % % % % % % %

\documentclass[10pt,letterpaper]{article}
\usepackage[top=0.85in,left=2.75in,footskip=0.75in]{geometry}

% amsmath and amssymb packages, useful for mathematical formulas and symbols
\usepackage{amsmath,amssymb}

% Use adjustwidth environment to exceed column width (see example table in text)
\usepackage{changepage}

% Use Unicode characters when possible
\usepackage[utf8x]{inputenc}

% textcomp package and marvosym package for additional characters
\usepackage{textcomp,marvosym}

% cite package, to clean up citations in the main text. Do not remove.
\usepackage{cite}

% Use nameref to cite supporting information files (see Supporting Information section for more info)
\usepackage{nameref,hyperref}

% line numbers
\usepackage[right]{lineno}

% ligatures disabled
\usepackage{microtype}
\DisableLigatures[f]{encoding = *, family = * }

% color can be used to apply background shading to table cells only
\usepackage[table]{xcolor}

% array package and thick rules for tables
\usepackage{array}


% OWN PACKAGES
\usepackage[T1]{fontenc}    % use 8-bit T1 fonts
\usepackage{hyperref}[hidelinks]   % hyperlinks
\usepackage{url}            % simple URL typesetting
\usepackage{booktabs}       % professional-quality


% OWN PACKAGES END

% create "+" rule type for thick vertical lines
\newcolumntype{+}{!{\vrule width 2pt}}

% create \thickcline for thick horizontal lines of variable length
\newlength\savedwidth
\newcommand\thickcline[1]{%
  \noalign{\global\savedwidth\arrayrulewidth\global\arrayrulewidth 2pt}%
  \cline{#1}%
  \noalign{\vskip\arrayrulewidth}%
  \noalign{\global\arrayrulewidth\savedwidth}%
}

% \thickhline command for thick horizontal lines that span the table
\newcommand\thickhline{\noalign{\global\savedwidth\arrayrulewidth\global\arrayrulewidth 2pt}%
\hline
\noalign{\global\arrayrulewidth\savedwidth}}


% Remove comment for double spacing
%\usepackage{setspace} 
%\doublespacing

% Text layout
\raggedright
\setlength{\parindent}{0.5cm}
\textwidth 5.25in 
\textheight 8.75in

% Bold the 'Figure #' in the caption and separate it from the title/caption with a period
% Captions will be left justified
\usepackage[aboveskip=1pt,labelfont=bf,labelsep=period,justification=raggedright,singlelinecheck=off,skip=0pt]{caption}
\renewcommand{\figurename}{Fig}
%\captionsetup[table]{name=Table S1}

% Use the PLoS provided BiBTeX style
\bibliographystyle{plos2015}

% Remove brackets from numbering in List of References
\makeatletter
\renewcommand{\@biblabel}[1]{\quad#1.}
\makeatother


% Header and Footer with logo
\usepackage{lastpage,fancyhdr,graphicx}
\usepackage{epstopdf}
%\pagestyle{myheadings}
\pagestyle{fancy}
\fancyhf{}
%\setlength{\headheight}{27.023pt}
%\lhead{\includegraphics[width=2.0in]{PLOS-submission.eps}}
\rfoot{\thepage/\pageref{LastPage}}
\renewcommand{\headrulewidth}{0pt}
\renewcommand{\footrule}{\hrule height 2pt \vspace{2mm}}
\fancyheadoffset[L]{2.25in}
\fancyfootoffset[L]{2.25in}
\lfoot{\today}

%% Include all macros below

\newcommand{\lorem}{{\bf LOREM}}
\newcommand{\ipsum}{{\bf IPSUM}}

%% END MACROS SECTION


\begin{document}
\section*{S1 Experiment Data} \label{experiment_data}

For the general ablation study, the results stay steady for up to $\rho \leq 60\%$ with a standard deviation of not more than $0.04$ for the $DSC$ metric over all classes, averaged over all ten runs. At $\rho = 60\%$, the mean $DSC$ is $0.78 \pm 0.03$, which means a relative standard deviation of $\pm 3,8\%$ (see Table~\ref{tab:general_results}). The fully labeled ventricle class is expectedly steady in the transfer learning scenario, with only one exception at $80\%$ dropped labels, caused by an outlier in a single experiment. At $\rho = 60\%$, the mean $DSC$ for the atrium class is $0.81 \pm 0.05$, so a relative standard deviation of $\pm 6.17\%$ (see Table~\ref{tab:results_extend}). When merging two datasets, the results for each configuration stay roughly the same over all runs, independent of how the combined dataset is split up. If the dataset is split evenly over both classes ($50\% \ / \  50\%$ share), the mean $DSC$ is $0.74 \pm 0.05$, which means a relative standard deviation of $6,7\%$ (see Table~\ref{tab:results_merge}). When trading off the horizontal with the vertical loss, the results vary very little over all runs. At $\alpha=0.4$ the mean $DSC$ is $0.87 \pm 0.007$, resulting in a relative standard deviation of just $0.8\%$ (see Table~\ref{tab:results_alpha}).

\begin{table*}[htbp]
	\caption{Evaluation results for general ablation study (dropped labels from all classes). The results are categorized according to the evaluation statistic and the amount of dropped labels. All values are averaged over ten consecutive runs, and the standard deviation is given ($\pm$). The baseline, as well as the optimal Performance Frugality Ratio $PFR$, is highlighted in bold.}
	\label{tab:general_results}
	\centering
	\begin{tabular*}{\textwidth}{c @{\extracolsep{\fill}} cllll}
		\toprule
		\textbf{Dropped} & \multicolumn{4}{c}{\textbf{mDSC}} & \textbf{PFR} (Mean) \\
		\textbf{Labels}  [\%] & Atrium & Bulbus & Ventricle & Mean   \\
		\midrule
\textbf{0} & \textbf{0.85 $\pm$ 0.02} & \textbf{0.78 $\pm$ 0.02} & \textbf{0.88 $\pm$ 0.01} & \textbf{0.84 $\pm$ 0.02} &  \textbf{0.84} \\
10 & 	0.84 $\pm$ 0.03 & 	0.79 $\pm$ 0.02 & 	0.87 $\pm$ 0.02 & 			0.83 $\pm$ 0.02 &   0.92 \\
20 & 	0.83 $\pm$ 0.01 & 	0.79 $\pm$ 0.01 & 	0.87 $\pm$ 0.01 & 			0.83 $\pm$ 0.01 &   1.04\\
30 & 	0.83 $\pm$ 0.02 & 	0.78 $\pm$ 0.02 & 	0.85 $\pm$ 0.02 & 			0.82 $\pm$ 0.02 &   1.17\\
40 & 	0.83 $\pm$ 0.02 & 	0.78 $\pm$ 0.03 & 	0.86 $\pm$ 0.01 & 			0.82 $\pm$ 0.02 &   1.37\\
50 & 	0.82 $\pm$ 0.03 & 	0.77 $\pm$ 0.02 & 	0.85 $\pm$ 0.01 & 			0.81 $\pm$ 0.02 &   1.62\\
\textbf{60} & \textbf{0.75 $\pm$ 0.04} & \textbf{0.76 $\pm$ 0.03} & \textbf{0.83 $\pm$ 0.03} & \textbf{0.78 $\pm$ 0.03} &  \textbf{1.95} \\
70 & 	0.35 $\pm$ 0.14 & 	0.40 $\pm$ 0.18 & 	0.49 $\pm$ 0.20 & 			0.41 $\pm$ 0.17 &   1.37 \\
80 & 	0.22 $\pm$ 0.30 & 	0.28 $\pm$ 0.27 & 	0.27 $\pm$ 0.33 & 			0.26 $\pm$ 0.30 &   1.30\\
90 & 	0.05 $\pm$ 0.01 & 	0.07 $\pm$ 0.04 & 	0.11 $\pm$ 0.07 & 			0.08 $\pm$ 0.04 &   0.80\\
        &&&&\\
		\toprule
		\textbf{Dropped} &  \multicolumn{4}{c}{\textbf{mIoU}} & \textbf{PFR} (Mean) \\
		\textbf{Labels}  [\%]  & Atrium & Bulbus & Ventricle & Mean \\
		\midrule
\textbf{0} & \textbf{0.73 $\pm$ 0.02} & \textbf{0.64 $\pm$ 0.03} & \textbf{0.78 $\pm$ 0.02} & \textbf{0.71 $\pm$ 0.06} &  \textbf{0.71} \\
10 & 		0.73 $\pm$ 0.04 & 		0.65 $\pm$ 0.03 & 		0.77 $\pm$ 0.02 & 		0.72 $\pm$ 0.03 &  0.80\\
20 & 		0.71 $\pm$ 0.02 & 		0.65 $\pm$ 0.01 & 		0.77 $\pm$ 0.01 & 		0.71 $\pm$ 0.01 &   0.89\\
30 & 		0.69 $\pm$ 0.03 & 		0.64 $\pm$ 0.02 & 		0.74 $\pm$ 0.02 & 		0.69 $\pm$ 0.02 &   0.99\\
40 & 		0.71 $\pm$ 0.02 & 		0.65 $\pm$ 0.04 & 		0.76 $\pm$ 0.02 & 		0.71 $\pm$ 0.03 &   1.18\\
50 & 		0.71 $\pm$ 0.04 & 		0.63 $\pm$ 0.02 & 		0.74 $\pm$ 0.01 & 		0.70 $\pm$ 0.02 &   1.40\\
\textbf{60} & \textbf{0.66 $\pm$ 0.04} & \textbf{0.61 $\pm$ 0.04} & \textbf{0.71 $\pm$ 0.05} & \textbf{0.66 $\pm$ 0.04} &  \textbf{1.65} \\
70 & 		0.27 $\pm$ 0.13 & 		0.30 $\pm$ 0.15 & 		0.38 $\pm$ 0.20 & 		0.32 $\pm$ 0.16 &   1.10\\
80 & 		0.17 $\pm$ 0.24 & 		0.20 $\pm$ 0.21 & 		0.21 $\pm$ 0.29 & 		0.20 $\pm$ 0.25 &   1.00\\
90 & 		0.04 $\pm$ 0.01 & 		0.04 $\pm$ 0.02 & 		0.06 $\pm$ 0.03 & 		0.05 $\pm$ 0.02 &   0.50\\
		
	\end{tabular*}
\end{table*}


\begin{table*}[htbp]
	\caption{Evaluation results for the second experiment (transfer learning - extend dataset by an additional class). According to the mIoU and mDSC statistics, the results are categorized over the number of dropped atrium label masks. All values are averaged over ten consecutive runs, and the standard deviation is given ($\pm$). The baseline, as well as the optimal Performance Frugality Ratio $PFR$, is highlighted in bold.}
	\label{tab:results_extend}
	\centering
	\begin{tabular*}{\textwidth}{c @{\extracolsep{\fill}} cllll}
		
		\toprule
		\textbf{Dropped} & \multicolumn{3}{c}{\textbf{mDSC}} & \textbf{PFR} (Atrium) \\
		\textbf{Labels}  [\%] & Ventricle & Atrium  & Mean   \\
		\midrule
	\textbf{10} & \textbf{0.89 $\pm$ 0.02} & \textbf{0.87 $\pm$ 0.04} & \textbf{0.88 $\pm$ 0.03} & \textbf{0.97} \\
	20 & 	0.88 $\pm$ 0.02 & 		0.85 $\pm$ 0.03 & 		0.87 $\pm$ 0.03 & 1.00 \\
	30 & 	0.88 $\pm$ 0.01 & 		0.85 $\pm$ 0.07 & 		0.87 $\pm$ 0.02 & 1.21 \\
	40 & 	0.87 $\pm$ 0.03 & 		0.85 $\pm$ 0.05 & 		0.86 $\pm$ 0.04 & 1.42 \\
	50 &	0.88 $\pm$ 0.02 & 		0.82 $\pm$ 0.04 & 		0.85 $\pm$ 0.03 & 1.64 \\
	60 & 	0.87 $\pm$ 0.03 & 		0.85 $\pm$ 0.05 & 		0.86 $\pm$ 0.04 & 2.13 \\
	\textbf{70} & \textbf{0.87 $\pm$ 0.02} & \textbf{0.81 $\pm$ 0.15} & \textbf{0.84 $\pm$ 0.09} & \textbf{2.70} \\
	80 & 	0.82 $\pm$ 0.12 & 		0.43 $\pm$ 0.08 & 		0.62 $\pm$ 0.10 & 2.10 \\
	90 & 	0.85 $\pm$ 0.07 & 		0.41 $\pm$ 0.06 & 		0.63 $\pm$ 0.07 & 4.10 \\
	&&&&\\
\toprule
\textbf{Dropped} &  \multicolumn{3}{c}{\textbf{mIoU}} & \textbf{PFR} (Atrium) \\
\textbf{Labels}  [\%]  & Ventricle & Atrium & Mean  \\
\midrule
	\textbf{10} & \textbf{0.79 $\pm$ 0.03} & \textbf{0.77 $\pm$ 0.04} & \textbf{0.77 $\pm$ 0.07} & \textbf{0.86} \\
	20 & 	0.78 $\pm$ 0.03 & 		0.73 $\pm$ 0.04 & 		0.76 $\pm$ 0.04 & 0.91 \\
	30 & 	0.78 $\pm$ 0.04 & 		0.74 $\pm$ 0.07 & 		0.76 $\pm$ 0.06 & 1.10 \\
	40 & 	0.78 $\pm$ 0.04 & 		0.74 $\pm$ 0.04 & 		0.76 $\pm$ 0.04 & 1.23 \\
	50 & 	0.79 $\pm$ 0.04 & 		0.69 $\pm$ 0.04 & 		0.74 $\pm$ 0.04 & 1.38 \\
	60 & 	0.77 $\pm$ 0.03 & 		0.74 $\pm$ 0.06 & 		0.76 $\pm$ 0.05 & 1.85 \\
	\textbf{70} & \textbf{0.77 $\pm$ 0.04} & \textbf{0.68 $\pm$ 0.04} & \textbf{0.73 $\pm$ 0.04} & \textbf{2.30} \\
	80 & 	0.75 $\pm$ 0.13 & 		0.37 $\pm$ 0.08 & 		0.56 $\pm$ 0.11 & 1.85 \\
	90 & 	0.76 $\pm$ 0.06 & 		0.33 $\pm$ 0.05 & 		0.55 $\pm$ 0.06 & 3.30 \\
	\end{tabular*}
\end{table*}

\begin{table*}[htbp]
	\caption{Evaluation results for the third experiment ( transfer learning - merge two datasets). According to the evaluation statistic, the results are categorized according to the ratio between the two datasets. For example, $25.0 \%$ / $75.0 \%$ means that 25.0\% of the overall samples have the atrium class labeled and 75\% the ventricle class. All values are averaged over ten consecutive runs, and the standard deviation is given ($\pm$). The baseline (50\% / 50\% label share) and the dataset size ratio with optimal performance are highlighted in \textbf{bold}.}
	\label{tab:results_merge}
	\centering
	\begin{tabular*}{\textwidth}{c @{\extracolsep{\fill}} cllll}
		\toprule
		\textbf{Dataset Size Ratio}& & \textbf{mDSC} \\
		  Atrium [\%] / Ventricle [\%] & Ventricle & Atrium  & Mean \\
		\midrule
            25.0 / 75.0 & 0.63 $\pm$ 0.08 & 0.78 $\pm$ 0.02 		& 0.71 $\pm$ 0.05 \\
            37.5 / 62.5 & 0.78 $\pm$ 0.03 & 0.78 $\pm$ 0.05 	& 0.78 $\pm$ 0.04 \\
            \textbf{50.0 / 50.0} & \textbf{0.73 $\pm$ 0.05} 		& \textbf{0.74 $\pm$ 0.04} & \textbf{0.74 $\pm$ 0.05} \\
            \textbf{62.5 / 37.5} & \textbf{0.78 $\pm$ 0.09} 		& \textbf{0.83 $\pm$ 0.03} & \textbf{0.81 $\pm$ 0.06} \\
            75.0 / 25.0 & 0.78 $\pm$ 0.03 & 0.78 $\pm$ 0.06 	& 0.78 $\pm$ 0.05 \\
            &&&&\\
	\toprule
	\textbf{Dataset Size Ratio}& & \textbf{mIoU}  \\
	Atrium [\%] / Ventricle [\%] & Ventricle & Atrium & Mean \\
	\midrule
	        25.0 / 75.0 & 0.52 $\pm$ 0.02 & 0.67 $\pm$ 0.05 & 0.60 $\pm$ 0.04 \\
            37.5 / 62.5 & 0.70 $\pm$ 0.04 & 0.70 $\pm$ 0.03 & 0.70 $\pm$ 0.04 \\
            \textbf{50.0 / 50.0} &  \textbf{0.72 $\pm$ 0.08} & \textbf{0.73 $\pm$ 0.03} & \textbf{0.73 $\pm$ 0.05} \\
            \textbf{62.5 / 37.5} & \textbf{0.68 $\pm$ 0.02} & \textbf{0.75 $\pm$ 0.04} & \textbf{0.72 $\pm$ 0.03} \\
            75.0 / 25.0 & 0.68 $\pm$ 0.04 & 0.67 $\pm$ 0.09 & 0.68 $\pm$ 0.06 \\
	
	\end{tabular*}
\end{table*}


\begin{table*}[htbp]
	\caption{Evaluation results for the fourth experiment (trading off horizontal with vertical loss). The results are categorized according to the mIoU and mDSC statistics and then over $\alpha$. All values are averaged over ten consecutive runs, and the standard deviation is given ($\pm$). The baseline (only Dice loss) and the optimal performance are highlighted in bold.}
	\label{tab:results_alpha}
	\centering
	\begin{tabular*}{\textwidth}{c @{\extracolsep{\fill}} cllll}
		
		\toprule
		\boldmath$\alpha$ & \multicolumn{3}{c}{\textbf{mDSC}}  \\
		 & Ventricle & Atrium  & Mean   \\
		\midrule
            \textbf{0.0} & \textbf{0.86 $\pm$ 0.023} & \textbf{0.84 $\pm$ 0.009} & \textbf{0.85 $\pm$ 0.019}\\
            0.1 & 0.85 $\pm$ 0.013 & 0.86 $\pm$ 0.004 & 0.85 $\pm$ 0.010\\
            0.2 & 0.85 $\pm$ 0.022 & 0.83 $\pm$ 0.043 & 0.84 $\pm$ 0.036\\
            0.3 & 0.87 $\pm$ 0.014 & 0.85 $\pm$ 0.003 & 0.86 $\pm$ 0.016\\
            \textbf{0.4} & \textbf{0.86 $\pm$ 0.000} & \textbf{0.87 $\pm$ 0.007} & \textbf{0.87 $\pm$ 0.007}\\
            0.5 & 0.85 $\pm$ 0.033 & 0.87 $\pm$ 0.000 & 0.86 $\pm$ 0.027\\
            0.6 & 0.82 $\pm$ 0.004 & 0.88 $\pm$ 0.001 & 0.85 $\pm$ 0.029\\
            0.7 & 0.83 $\pm$ 0.005 & 0.88 $\pm$ 0.000 & 0.85 $\pm$ 0.021\\
            0.8 & 0.75 $\pm$ 0.020 & 0.85 $\pm$ 0.029 & 0.80 $\pm$ 0.055\\
            0.9 & 0.00 $\pm$ 0.002 & 0.39 $\pm$ 0.102 & 0.19 $\pm$ 0.205\\
            &&&&\\
		\toprule
		\boldmath$\alpha$ &  \multicolumn{3}{c}{\textbf{mIoU}} \\
		 & Ventricle & Atrium & Mean  \\
		\midrule
            \textbf{0.0} & \textbf{0.75 $\pm$ 0.035} & \textbf{0.73 $\pm$ 0.014} & \textbf{0.74 $\pm$ 0.029}\\
            0.1 & 0.75 $\pm$ 0.020 & 0.75 $\pm$ 0.006 & 0.75 $\pm$ 0.015\\
            0.2 & 0.74 $\pm$ 0.033 & 0.71 $\pm$ 0.063 & 0.72 $\pm$ 0.053\\
            0.3 & 0.77 $\pm$ 0.022 & 0.74 $\pm$ 0.004 & 0.76 $\pm$ 0.025\\
            \textbf{0.4} & \textbf{0.76 $\pm$ 0.000} & \textbf{0.77 $\pm$ 0.011} & \textbf{0.77 $\pm$ 0.011}\\
            0.5 & 0.74 $\pm$ 0.050 & 0.78 $\pm$ 0.000 & 0.76 $\pm$ 0.041\\
            0.6 & 0.69 $\pm$ 0.005 & 0.78 $\pm$ 0.002 & 0.74 $\pm$ 0.044\\
            0.7 & 0.71 $\pm$ 0.007 & 0.78 $\pm$ 0.001 & 0.75 $\pm$ 0.032\\
            0.8 & 0.60 $\pm$ 0.025 & 0.74 $\pm$ 0.044 & 0.67 $\pm$ 0.077\\
            0.9 & 0.00 $\pm$ 0.001 & 0.24 $\pm$ 0.078 & 0.12 $\pm$ 0.133\\
	\end{tabular*}
\end{table*}
\nolinenumbers


% Either type in your references using
% \begin{thebibliography}{}
% \bibitem{}
% Text
% \end{thebibliography}
%
% or
%
% Compile your BiBTeX database using our plos2015.bst
% style file and paste the contents of your .bbl file
% here. See http://journals.plos.org/plosone/s/latex for 
% step-by-step instructions.
% 

%\bibliography{references}

\end{document}
